# Supplementary material for: Conceptual Framework for Implementation of Internationalization in Dental Education with Foundations in Dental Student Life
Source: Int J Environ Res Public Health. 2022 Oct 14;19(20):13249. doi: 10.3390/ijerph192013249 (PMC9603489; doi:10.3390/ijerph192013249)
Supplement: Supplementary file 1 [file ijerph-19-13249-s001.zip]

Archive with 1 entries (1 files):
- ijerph-1948596-supplementary.pdf
